# Supplementary material for: Why are male malaria parasites in such a rush? Sex-specific evolution and host–parasite interactions
Source: Evol Med Public Health. 2012 Nov 26;2013(1):3–13. doi: 10.1093/emph/eos003 (PMC4183958; doi:10.1093/emph/eos003)
Supplement: Supplementary Data [file supp_eos003_suppl_data.zip]

Archive with 11 entries (11 files):
- REECE_Table_S4.pdf
- REECE_Table_S5.pdf
- REECE_Table_S6.pdf
- REECE_SD_files.pdf
- REECE_Table_S1_PB.pdf
- REECE_Table_S1_PF.pdf
- REECE_Table_S1_PV.pdf
- REECE_Table_S2_PB.pdf
- REECE_Table_S2_PF.pdf
- REECE_Table_S2_PV.pdf
- REECE_Table_S3.pdf
